# Supplementary material for: Prognostic Significance of Cyclin D1 Expression in Small Intestinal Adenocarcinoma
Source: Cancers (Basel). 2023 Oct 18;15(20):5032. doi: 10.3390/cancers15205032 (PMC10604933; doi:10.3390/cancers15205032)
Supplement: Supplementary file 1 [file cancers-15-05032-s001.zip]

Archive with 1 entries (1 files):
- cancers-2594941-supplementary.pdf
